# Supplementary material for: Data set for analyzing livestock snow disasters in the Qinghai-Tibetan Plateau
Source: Data Brief. 2019 Mar 2;23:103809. doi: 10.1016/j.dib.2019.103809 (PMC6660580; doi:10.1016/j.dib.2019.103809)
Supplement: Multimedia component 2 [file mmc2.csv]

CODE	station	t	month1	day1	month2	day2	County	Ele	L	LR	N	NDVI	NDVI_a	P	P_a	Dur	SC_min	SC_max	SC_mean	SD_min	SD_max	SD_mean	T_mean	T_max	T_min	v
1	52943	1982	3	26	4	18	632524	3973	180000	15.35323107	1.172391656	0.52998691	7.738509995	365.7	11.949313	24	62.61999893	99.56999969	87.80000005	0	2.220000029	0.427222224	0.083333333	6.829166667	-4.658333333	6.5
2	52754	1983	4	21	4	30	632224	3703	20000	1.749778277	1.14300196	0.618507746	-1.860566189	327.7	-5.908057902	10	54.09000015	100	79.55571365	0	0.720000029	0.081538464	-1.41	4.85	-6.52	9.8
3	56034	1983	10	11	10	21	632723	4590	137000	47.61616063	0.287717443	0.552434046	6.981096527	471.4	9.320877863	11	0.300000012	99.94999695	70.42444456	0	2.25	0.09	-2.545454545	2.572727273	-6.463636364	2.5
4	52745	1986	11	1	11	30	632823	4096	104070	15.35383731	0.677811012	0.341525331	18.29283609	395.1	24.54830521	30	1.970000029	91.83999634	46.30392847	0	10.67000008	4.466190465	-7.493333333	1.76	-14.97666667	6
5	56046	1988	2	11	4	30	632624	4415	174058	83.24004313	0.209103688	0.545399689	-7.957409928	426.2	-7.669655518	80	60.38000107	84.61000061	70.04846191	0.790000021	3.99000001	2.362000009	-3.22	3.61	-9.005	8.3
6	56065	1988	4	1	5	20	632324	3711	35426	4.832973924	0.733006231	0.725074231	4.127269695	433.1	-11.40884684	50	19.28000069	38	24.43428557	0	0.370000005	0.030833334	2.474	10.502	-4.018	8
7	56065	1989	2	1	2	28	632324	3711	125000	16.75277938	0.746144846	0.725074231	1.920599079	351.2	-28.1615955	28	64.94999695	74.47000122	68.56571307	0.879999995	5.230000019	2.643333316	-10.00714286	-1.157142857	-17.15357143	4
8	52968	1989	4	27	5	7	632323	3730	103440	13.60072174	0.760547874	0.681015264	-2.351674749	389	-5.89847348	11	19.69000053	26.45999908	23.79428537	0	1.480000019	0.164444447	1.909090909	8.4	-3.190909091	5.5
9	52869	1989	4	1	4	30	630122	2768	6258	1.1266457	0.555454124	0.652569804	4.509892401	464	6.03185513	30	23.11000061	32.54999924	29.34000015	0.059999999	0.449999988	0.289999998	3.68	9.39	-0.213333333	3.3
10	52754	1989	10	29	11	6	632224	3703	13071	1.146273219	1.140304055	0.618507746	3.798215002	453.6	30.24139437	9	12.93000031	60.72000122	26.64428602	0	4.559999943	1.31153844	-3.711111111	3.411111111	-8.544444444	5.5
11	52863	1990	3	25	4	4	632126	2855	10186	5.371867529	0.189617483	0.658958252	-0.752437956	416.7	-3.777240267	11	17.96999931	21.60000038	19.6899999	0.25	4.699999809	1.805999982	1.827272727	7.118181818	-1.436363636	1.3
12	52869	1990	3	26	4	5	630122	2768	4648	0.822312945	0.56523493	0.652569804	-8.822014694	459.4	4.980677256	11	16.71999931	21.05999947	18.4533329	1.639999986	3.069999933	2.419999957	0.918181818	5.581818182	-1.945454545	2.3
13	56018	1991	3	15	5	15	632722	4791	26969	5.792698004	0.465568894	0.400529412	4.112204374	425.7	-6.98832579	62	7.409999847	43.40999985	14.60314285	0.07	7.53000021	2.021034484	1.3	8.219354839	-4.629032258	6.5
14	56046	1993	1	1	3	31	632624	4415	73721	31.47417009	0.234226986	0.545399689	-8.69081702	456.1	-1.192233415	90	40.38999939	92.68000031	73.5553853	3.849999905	10.17000008	6.714000058	-9.783333333	-1.775555556	-16.06222222	7
15	56065	1993	1	1	2	2	632324	3711	81800	9.962547372	0.821075142	0.725074231	-5.11316351	550.6	12.62592687	33	10.38000011	32.88999939	15.0971429	3.309999943	5.420000076	4.423333307	-18.43030303	-7.481818182	-26.86363636	4
16	52943	1993	1	1	3	31	632524	3973	25000	1.978072499	1.263856609	0.52998691	-16.6017138	348.5	6.683991198	90	28.84000015	90.12999725	61.27785737	0.230000004	7.710000038	2.559444425	-6.83	1.688888889	-14.12	7.5
